# Supplementary material for: Quantitative proteomics analysis reveals possible anticancer mechanisms of 5’-deoxy-5’-methylthioadenosine in cholangiocarcinoma cells
Source: PLoS One. 2024 Jun 26;19(6):e0306060. doi: 10.1371/journal.pone.0306060 (PMC11206958; doi:10.1371/journal.pone.0306060)
Supplement: S1 Raw data — (XLSX) [file pone.0306060.s002.xlsx]

## Sheet: CellViability
Cell viability after 72 h treatment															Cell viability after 7 days h treatment
MMNK-1							MMNK-1								MMNK-1							MMNK-1
MTA (ug/mL)	OD-1	OD-2	OD-3	Average	SD		MTA (ug/mL)	%1	%2	%3	Average	SD	p value		MTA (ug/mL)	OD-1	OD-2	OD-3	Average	SD		MTA (ug/mL)	%1	%2	%3	Average	SD	p value
0	0.226	0.2156	0.2128	0.218133	0.00695509		0	103.606	98.8386	97.555	100	3.18846			0	1.0934	0.9933	0.9732	1.01997	0.0643843		0	107.2	97.3855	95.4149	100	6.3124
3.125	0.2092	0.2084	0.2059	0.207833	0.00172143		3.125	95.9046	95.5379	94.3918	95.2781	0.789166	0.0674908		3.125	0.994	1.0543	0.9303	0.992867	0.0620078		3.125	97.4542	103.366	91.2089	97.3431	6.07939	0.627268
6.25	0.2005	0.2044	0.205	0.2033	0.00244336		6.25	91.9163	93.7042	93.9792	93.1999	1.12012	0.0252328		6.25	0.6123	0.4831	0.514	0.536467	0.0674665		6.25	60.0314	47.3643	50.3938	52.5965	6.61458	0.000851119
12.5	0.1751	0.188	0.174	0.179033	0.00778481		12.5	80.272	86.1858	79.7677	82.0752	3.56883	0.00291089		12.5	0.558	0.444	0.431	0.477667	0.0698737		12.5	54.7077	43.5308	42.2563	46.8316	6.85059	0.000587547
25	0.165	0.162	0.1503	0.1591	0.00776724		25	75.6418	74.2665	68.9028	72.937	3.56078	0.000606018		25	0.5405	0.4272	0.411	0.459567	0.0705568		25	52.9919	41.8837	40.2954	45.057	6.91756	0.000528104
50	0.1389	0.1476	0.1367	0.141067	0.00576397		50	63.6767	67.665	62.6681	64.6699	2.64241	0.00012208		50	0.4689	0.4522	0.3798	0.433633	0.0473629		50	45.9721	44.3348	37.2365	42.5145	4.64357	0.000221012
100	0.124	0.1295	0.1261	0.126533	0.00277549		100	56.846	59.3674	57.8087	58.0073	1.27238	2.93406e-05		100	0.1975	0.1902	0.1535	0.1804	0.0235803		100	19.3634	18.6477	15.0495	17.6869	2.31187	2.92232e-05
KKU-213A							KKU-213A								KKU-213A							KKU-213A
MTA (ug/mL)	OD-1	OD-2	OD-3	Average	SD		MTA (ug/mL)	%1	%2	%3	Average	SD	p value		MTA (ug/mL)	OD-1	OD-2	OD-3	Average	SD		MTA (ug/mL)	%1	%2	%3	Average	SD	p value
0	2.326	2.674	2.504	2.50133	0.174015		0	92.9904	106.903	100.107	100	6.9569			0	2.418	2.37	2.517	2.435	0.07496		0	99.3018	97.3306	103.368	100	3.07844
3.125	2.144	2.324	2.118	2.19533	0.112184		3.125	85.7143	92.9104	84.6748	87.7665	4.48498	0.062645		3.125	2.319	2.198	2.359	2.292	0.0838272		3.125	95.2361	90.2669	96.8789	94.1273	3.4426	0.0923927
6.25	1.887	1.961	1.861	1.903	0.0518845		6.25	75.4398	78.3982	74.4003	76.0794	2.07427	0.00466034		6.25	1.59	1.514	1.454	1.51933	0.0681567		6.25	65.2977	62.1766	59.7125	62.3956	2.79904	9.72517e-05
12.5	1.51	1.453	1.322	1.42833	0.0963967		12.5	60.3678	58.089	52.8518	57.1029	3.85381	0.000730899		12.5	0.612	0.642	0.657	0.637	0.0229129		12.5	25.1335	26.3655	26.9815	26.1602	0.940981	2.39784e-06
25	1.151	1.141	1.064	1.11867	0.047606		25	46.0155	45.6157	42.5373	44.7228	1.90323	0.000186133		25	0.21	0.156	0.141	0.169	0.0362905		25	8.62423	6.40657	5.79055	6.94045	1.49037	1.21279e-06
50	0.99	1.02	0.859	0.956333	0.0856174		50	39.5789	40.7783	34.3417	38.2329	3.42287	0.000159876		50	0.13	0.15	0.14	0.14	0.01		50	5.33881	6.16016	5.74949	5.74949	0.410678	7.84099e-07
100	0.842	0.83	0.841	0.837667	0.00665833		100	33.662	33.1823	33.6221	33.4888	0.266191	7.81202e-05		100	0.109	0.131	0.091	0.110333	0.0200333		100	4.47639	5.37988	3.73717	4.53114	0.822723	8.2534e-07
KKU-213B							KKU-213B								KKU-213B							KKU-213B
MTA (ug/mL)	OD-1	OD-2	OD-3	Average	SD		MTA (ug/mL)	%1	%2	%3	Average	SD	p value		MTA (ug/mL)	OD-1	OD-2	OD-3	Average	SD		MTA (ug/mL)	%1	%2	%3	Average	SD	p value
0	1.452	1.487	1.419	1.45267	0.0340049		0	99.9541	102.363	97.6824	100	2.34086			0	1.317	1.3016	1.2631	1.2939	0.0277627		0	101.785	100.595	97.6196	100	2.14566
3.125	1.29	1.357	1.444	1.36367	0.0772161		3.125	88.8022	93.4144	99.4034	93.8733	5.31548	0.141711		3.125	1.2438	1.3257	1.3429	1.30413	0.0529532		3.125	96.128	102.458	103.787	100.791	4.09253	0.781642
6.25	1.262	1.223	1.151	1.212	0.0563116		6.25	86.8747	84.19	79.2336	83.4328	3.87643	0.00317552		6.25	1.1071	1.109	1.0804	1.09883	0.015992		6.25	85.563	85.7099	83.4995	84.9241	1.23595	0.000457413
12.5	1.014	1.028	0.839	0.960333	0.105311		12.5	69.8027	70.7664	57.7559	66.1083	7.24947	0.00152635		12.5	0.4268	0.5558	0.5092	0.497267	0.0653227		12.5	32.9855	42.9554	39.3539	38.4316	5.04851	4.12798e-05
25	0.901	0.948	0.837	0.895333	0.0557165		25	62.0239	65.2593	57.6182	61.6338	3.83547	0.000121697		25	0.143	0.14	0.1325	0.1385	0.00540833		25	11.0519	10.82	10.2404	10.7041	0.417986	2.39113e-07
50	0.911	0.836	0.784	0.843667	0.0638462		50	62.7123	57.5493	53.9697	58.0771	4.3951	0.000128644		50	0.0518	0.0698	0.0681	0.0632333	0.00993797		50	4.0034	5.39454	5.26316	4.88703	0.768064	2.19465e-07
100	0.657	0.652	0.715	0.674667	0.035019		100	45.2272	44.883	49.2198	46.4433	2.41067	1.02406e-05		100	0.0473	0.0454	0.0567	0.0498	0.00605062		100	3.65561	3.50877	4.3821	3.84883	0.467627	1.81193e-07

## Sheet: CellGrowth
	Cell growth 0-8 days																	Cell growth 0-8 days
	KKU-213A																	KKU-213B
Day 0	MTA (ug/mL)	OD-1	OD-2	OD-3	OD-4	Average	SD	MTA (ug/mL)	Fold-1	Fold-2	Fold-3	Fold-4	Average	SD	p value		Day 0	MTA (ug/mL)	OD-1	OD-2	OD-3	OD-4	Average	SD	MTA (ug/mL)	Fold-1	Fold-2	Fold-3	Fold-4	Average	SD	p value
	0	0.077	0.097	0.094	0.089	0.08925	0.00880814	0	0.862745	1.08683	1.05322	0.997199	1	0.0986906				0	0.104	0.093	0.123	0.099	0.10475	0.0129711	0	0.99284	0.887828	1.17422	0.945107	1	0.123829
	6.25	0.084	0.083	0.081	0.079	0.08175	0.00221736	6.25	1.02752	1.01529	0.990826	0.966361	1	0.0271236	1			6.25	0.072	0.071	0.086	0.089	0.0795	0.00932738	6.25	0.90566	0.893082	1.08176	1.1195	1	0.117326	1
	12.5	0.072	0.081	0.087	0.089	0.08225	0.00763217	12.5	0.87538	0.984802	1.05775	1.08207	1	0.0927923	1			12.5	0.075	0.07	0.072	0.083	0.075	0.00571548	12.5	1	0.933333	0.96	1.10667	1	0.0762063	1
	25	0.08	0.094	0.11	0.091	0.09375	0.0123929	25	0.853333	1.00267	1.17333	0.970667	1	0.132191	1			25	0.082	0.084	0.095	0.087	0.087	0.00571548	25	0.942529	0.965517	1.09195	1	1	0.0656951	1
Day 2	MTA (ug/mL)	OD-1	OD-2	OD-3	OD-4	Average	SD	MTA (ug/mL)	Fold-1	Fold-2	Fold-3	Fold-4	Average	SD			Day 2	MTA (ug/mL)	OD-1	OD-2	OD-3	OD-4	Average	SD	MTA (ug/mL)	Fold-1	Fold-2	Fold-3	Fold-4	Average	SD
	0	0.097	0.132	0.135	0.125	0.12225	0.0173469	0	1.08683	1.47899	1.51261	1.40056	1.36975	0.194364				0	0.278	0.247	0.288	0.254	0.26675	0.0194143	0	2.65394	2.358	2.7494	2.42482	2.54654	0.18534
	6.25	0.15	0.181	0.17	0.156	0.16425	0.0139613	6.25	1.83486	2.21407	2.07951	1.90826	2.00917	0.17078	0.00259677			6.25	0.232	0.243	0.248	0.236	0.23975	0.00713559	6.25	2.91824	3.0566	3.1195	2.96855	3.01572	0.0897559	0.00386419
	12.5	0.144	0.13	0.145	0.166	0.14625	0.0148408	12.5	1.75076	1.58055	1.76292	2.01824	1.77812	0.180436	0.0216734			12.5	0.258	0.231	0.267	0.232	0.247	0.0182757	12.5	3.44	3.08	3.56	3.09333	3.29333	0.243676	0.00277017
	25	0.086	0.121	0.117	0.11	0.1085	0.0156738	25	0.917333	1.29067	1.248	1.17333	1.15733	0.167187	0.148585			25	0.22	0.218	0.215	0.2	0.21325	0.00906918	25	2.52874	2.50575	2.47126	2.29885	2.45115	0.104243	0.404183
Day 4	MTA (ug/mL)	OD-1	OD-2	OD-3	OD-4	Average	SD	MTA (ug/mL)	Fold-1	Fold-2	Fold-3	Fold-4	Average	SD	p value		Day 4	MTA (ug/mL)	OD-1	OD-2	OD-3	OD-4	Average	SD	MTA (ug/mL)	Fold-1	Fold-2	Fold-3	Fold-4	Average	SD	p value
	0	0.455	0.505	0.61	0.662	0.558	0.0947593	0	5.09804	5.65826	6.83473	7.41737	6.2521	1.06173				0	0.589	0.712	0.744	0.538	0.64575	0.0981033	0	5.62291	6.79714	7.10263	5.13604	6.16468	0.936547
	6.25	0.448	0.386	0.421	0.5	0.43875	0.0480789	6.25	5.48012	4.72171	5.14985	6.11621	5.36697	0.588121	0.194976			6.25	0.453	0.583	0.432	0.471	0.48475	0.0674111	6.25	5.69811	7.33333	5.43396	5.92453	6.09748	0.847938	0.918755
	12.5	0.247	0.415	0.358	0.465	0.37125	0.0936603	12.5	3.00304	5.04559	4.35258	5.6535	4.51368	1.13873	0.0669731			12.5	0.406	0.402	0.423	0.381	0.403	0.0172627	12.5	5.41333	5.36	5.64	5.08	5.37333	0.230169	0.151889
	25	0.262	0.272	0.316	0.363	0.30325	0.0462268	25	2.79467	2.90133	3.37067	3.872	3.23467	0.493086	0.0021046			25	0.365	0.373	0.331	0.318	0.34675	0.026437	25	4.1954	4.28736	3.8046	3.65517	3.98563	0.303874	0.00444119
Day 6	MTA (ug/mL)	OD-1	OD-2	OD-3	OD-4	Average	SD	MTA (ug/mL)	Fold-1	Fold-2	Fold-3	Fold-4	Average	SD	p value		Day 6	MTA (ug/mL)	OD-1	OD-2	OD-3	OD-4	Average	SD	MTA (ug/mL)	Fold-1	Fold-2	Fold-3	Fold-4	Average	SD	p value
	0	0.95	1.079	1.131	0.97	1.0325	0.0867506	0	10.6443	12.0896	12.6723	10.8683	11.5686	0.971996				0	0.976	0.923	0.979	0.877	0.93875	0.0485412	0	9.31742	8.81146	9.34606	8.37232	8.96181	0.463401
	6.25	0.52	0.523	0.648	0.604	0.57375	0.0629623	6.25	6.36086	6.39755	7.92661	7.38838	7.01835	0.770181	0.000327443			6.25	0.815	0.77	0.699	0.571	0.71375	0.106475	6.25	10.2516	9.68553	8.79245	7.18239	8.97799	1.33931	0.98253
	12.5	0.314	0.411	0.403	0.379	0.37675	0.0439877	12.5	3.81763	4.99696	4.8997	4.6079	4.58055	0.534805	1.53181e-05			12.5	0.643	0.467	0.451	0.325	0.4715	0.130786	12.5	8.57333	6.22667	6.01333	4.33333	6.28667	1.74381	0.0251118
	25	0.492	0.399	0.339	0.293	0.38075	0.0859317	25	5.248	4.256	3.616	3.12533	4.06133	0.916604	2.96587e-05			25	0.375	0.446	0.444	0.343	0.402	0.0513485	25	4.31034	5.12644	5.10345	3.94253	4.62069	0.590212	2.50747e-05
Day 8	MTA (ug/mL)	OD-1	OD-2	OD-3	OD-4	Average	SD	MTA (ug/mL)	Fold-1	Fold-2	Fold-3	Fold-4	Average	SD	p value		Day 8	MTA (ug/mL)	OD-1	OD-2	OD-3	OD-4	Average	SD	MTA (ug/mL)	Fold-1	Fold-2	Fold-3	Fold-4	Average	SD	p value
	0	1.637	1.271	1.894	1.656	1.6145	0.257126	0	18.3417	14.2409	21.2213	18.5546	18.0896	2.88096				0	1.911	2.097	2.277	1.909	2.0485	0.176003	0	18.2434	20.0191	21.7375	18.2243	19.5561	1.68022
	6.25	0.249	0.499	0.438	0.365	0.38775	0.107503	6.25	3.04587	6.10398	5.3578	4.46483	4.74312	1.31502	0.000152123			6.25	1.056	0.964	1.153	1.3	1.11825	0.143653	6.25	13.283	12.1258	14.5031	16.3522	14.066	1.80696	0.00432912
	12.5	0.212	0.171	0.193	0.161	0.18425	0.0228236	12.5	2.57751	2.07903	2.3465	1.95745	2.24012	0.277491	3.44038e-05			12.5	0.387	0.464	0.624	0.574	0.51225	0.106953	12.5	5.16	6.18667	8.32	7.65333	6.83	1.42604	2.53393e-05
	25	0.09	0.074	0.093	0.082	0.08475	0.00853913	25	0.96	0.789333	0.992	0.874667	0.904	0.091084	2.10627e-05			25	0.295	0.219	0.195	0.152	0.21525	0.0599576	25	3.3908	2.51724	2.24138	1.74713	2.47414	0.689168	1.45719e-06

## Sheet: CellViability_MTA_GEM
Effect of MTA and Gemcitabine combination on cell viability of parental and drug-resistant cells after 72 h treatment
KKU-213A (parental)													P value
MTA (ug/mL)	OD-1	OD-2	OD-3	Average	SD		MTA (ug/mL)	%1	%2	%3	Average	SD	Treat vs untreat	Parental vs GR	MTA vs MTA+Gem	Gem vs MTA+Gem
Untreat	1.149	1.221	1.288	1.21933	0.069515		Untreat	94.2318	100.137	105.631	100	5.70107
MTA 6.25 µg/mL	1.213	1.08	1.104	1.13233	0.0708825		MTA 6.25 µg/mL	99.4806	88.573	90.5413	92.865	5.81322	0.203672
MTA 12.5 µg/mL	1.02	0.997	0.967	0.994667	0.0265769		MTA 12.5 µg/mL	83.6523	81.766	79.3056	81.5746	2.17963	0.0063892
Gem 3 µM	0.275	0.258	0.286	0.273	0.0141067		Gem 3 µM	22.5533	21.1591	23.4554	22.3893	1.15692	2.07824e-05
Gem 3 µM+MTA 6.25 µg/mL	0.293	0.291	0.296	0.293333	0.00251661		Gem 3 µM+MTA 6.25 µg/mL	24.0295	23.8655	24.2756	24.0569	0.206392	2.09648e-05		3.35155e-05	0.0698595
Gem 3 µM+MTA 12.5 µg/mL	0.323	0.313	0.318	0.318	0.005		Gem 3 µM+MTA 12.5 µg/mL	26.4899	25.6698	26.0798	26.0798	0.41006	2.35188e-05		1.69473e-06	0.00648166
KKU-213A-GR (drug-resistant)													P value
MTA (ug/mL)	OD-1	OD-2	OD-3	Average	SD		MTA (ug/mL)	%1	%2	%3	Average	SD	Treat vs untreat	Parental vs GR	MTA vs MTA+Gem	Gem vs MTA+Gem
Untreat	1.333	1.477	1.447	1.419	0.0759737		Untreat	93.9394	104.087	101.973	100	5.35403
MTA 6.25 µg/mL	1.282	1.276	1.231	1.263	0.0278747		MTA 6.25 µg/mL	90.3453	89.9225	86.7512	89.0063	1.96439	0.0288665	0.337303
MTA 12.5 µg/mL	0.919	0.933	0.956	0.936	0.0186815		MTA 12.5 µg/mL	64.7639	65.7505	67.3714	65.9619	1.31653	0.000433369	0.000445084
Gem 3 µM	0.739	0.73	0.685	0.718	0.028931		Gem 3 µM	52.0789	51.4447	48.2734	50.599	2.03883	0.000117068	3.13082e-05
Gem 3 µM+MTA 6.25 µg/mL	0.544	0.618	0.643	0.601667	0.0514814		Gem 3 µM+MTA 6.25 µg/mL	38.3369	43.5518	45.3136	42.4008	3.628	0.000103064	0.000942901	4.0236e-05	0.026976
Gem 3 µM+MTA 12.5 µg/mL	0.587	0.552	0.561	0.566667	0.0181751		Gem 3 µM+MTA 12.5 µg/mL	41.3672	38.9006	39.5349	39.9342	1.28084	4.61742e-05	5.79759e-05	1.63535e-05	0.00155204
KKU-213B (parental)													P value
MTA (ug/mL)	OD-1	OD-2	OD-3	Average	SD		MTA (ug/mL)	%1	%2	%3	Average	SD	Treat vs untreat	Parental vs GR	MTA vs MTA+Gem	Gem vs MTA+Gem
Untreat	1.58	1.591	1.687	1.61933	0.0588586		Untreat	97.571	98.2503	104.179	100	3.63474
MTA 6.25 µg/mL	1.479	1.492	1.562	1.511	0.044643		MTA 6.25 µg/mL	91.3339	92.1367	96.4594	93.31	2.75688	0.0639814
MTA 12.5 µg/mL	1.179	1.18	1.18	1.17967	0.00057735		MTA 12.5 µg/mL	72.8077	72.8695	72.8695	72.8489	0.0356536	0.00020589
Gem 3 µM	0.537	0.611	0.537	0.561667	0.0427239		Gem 3 µM	33.1618	37.7316	33.1618	34.6851	2.63836	1.4751e-05
Gem 3 µM+MTA 6.25 µg/mL	0.284	0.229	0.222	0.245	0.0339559		Gem 3 µM+MTA 6.25 µg/mL	17.5381	14.1416	13.7093	15.1297	2.0969	3.96248e-06		2.5574e-06	0.000551203
Gem 3 µM+MTA 12.5 µg/mL	0.286	0.235	0.207	0.242667	0.0400541		Gem 3 µM+MTA 12.5 µg/mL	17.6616	14.5121	12.783	14.9856	2.4735	4.74028e-06		2.21798e-06	0.000703726
KKU-213B-GR (drug-resistant)													P value
MTA (ug/mL)	OD-1	OD-2	OD-3	Average	SD		MTA (ug/mL)	%1	%2	%3	Average	SD	Treat vs untreat	Parental vs GR	MTA vs MTA+Gem	Gem vs MTA+Gem
Untreat	1.405	1.41	1.408	1.40767	0.00251661		Untreat	99.8106	100.166	100.024	100	0.178779
MTA 6.25 µg/mL	1.068	1.125	1.077	1.09	0.0306431		MTA 6.25 µg/mL	75.8702	79.9195	76.5096	77.4331	2.17687	5.73066e-05	0.00143745
MTA 12.5 µg/mL	0.867	0.872	0.864	0.867667	0.00404145		MTA 12.5 µg/mL	61.5913	61.9465	61.3782	61.6386	0.287103	4.02749e-09	2.95288e-07
Gem 3 µM	1.103	1.067	1.039	1.06967	0.0320832		Gem 3 µM	78.3566	75.7992	73.8101	75.9886	2.27918	5.37011e-05	3.33171e-05
Gem 3 µM+MTA 6.25 µg/mL	0.638	0.581	0.681	0.633333	0.0501631		Gem 3 µM+MTA 6.25 µg/mL	45.3232	41.274	48.3779	44.9917	3.56356	1.16914e-05	0.000234931	0.000176469	0.000221957
Gem 3 µM+MTA 12.5 µg/mL	0.393	0.404	0.42	0.405667	0.0135769		Gem 3 µM+MTA 12.5 µg/mL	27.9185	28.7	29.8366	28.8184	0.9645	2.40328e-08	0.000835057	5.8801e-07	5.02092e-06

## Sheet: ApoptoticNulcearStain
Apoptotic nuclear staining
KKU-213A	Total nuclei											KKU-213B	Total nuclei
MTA (ug/mL)	Field-1	Field-2	Field-3	Field-4	Field-5	Field-6	Average	SD				MTA (ug/mL)	Field-1	Field-2	Field-3	Field-4	Field-5	Field-6	Average	SD
0	1123	1020	987	1149	978	1145	1067	80.5903				0	1324	1258	1159	1108	1356	1255	1243.33	94.8465
25	633	589	621	587	623	639	615.333	22.1781				25	856	845	829	808	887	829	842.333	27.2886
50	522	507	551	513	529	524	524.333	15.2796				50	552	636	515	556	624	617	583.333	48.9067
KKU-213A	PI-stained nuclei											KKU-213B	PI-stained nuclei
MTA (ug/mL)	Field-1	Field-2	Field-3	Field-4	Field-5	Field-6	Average	SD				MTA (ug/mL)	Field-1	Field-2	Field-3	Field-4	Field-5	Field-6	Average	SD
0	13	9	13	12	8	14	11.5	2.42899				0	11	8	7	8	5	13	8.66667	2.87518
25	26	21	21	23	29	19	23.1667	3.71035				25	31	27	24	19	28	17	24.3333	5.42832
50	77	69	72	71	73	55	69.5	7.58288				50	47	54	55	42	47	59	50.6667	6.3456
KKU-213A	% apoptotic nuclei											KKU-213B	% apoptotic nuclei
MTA (ug/mL)	Field-1	Field-2	Field-3	Field-4	Field-5	Field-6	Average	SD	p value			MTA (ug/mL)	Field-1	Field-2	Field-3	Field-4	Field-5	Field-6	Average	SD	p value
0	1.15761	0.882353	1.31712	1.04439	0.817996	1.22271	1.0737	0.195631				0	0.830816	0.63593	0.603969	0.722022	0.368732	1.03586	0.699554	0.22515
25	4.10742	3.56537	3.38164	3.91823	4.6549	2.9734	3.76683	0.590945	9.31513e-07			25	3.6215	3.19527	2.89505	2.35149	3.15671	2.05066	2.87845	0.581913	6.52084e-06
50	14.751	13.6095	13.0672	13.8402	13.7996	10.4962	13.2606	1.45936	1.87877e-09			50	8.51449	8.49057	10.6796	7.55396	7.53205	9.5624	8.72218	1.21782	2.03445e-08

## Sheet: ScratchAssay
Cell migration of KKU-213A treated with MTA (using scratch assay)
Time (hours)	MTA (µg/mL)	Area				%cell free space				%wound closure				Average	SD	P value
		1	2	3	4	1	2	3	4	1	2	3	4
0 h	0	1952823	1948215	1810614	1780500	100	100	100	100	0	0	0	0	0	0
	12.5	1901844	1728387	1769124	1476537	100	100	100	100	0	0	0	0	0	0
	25	1365835	1494257	2130456	1682028	100	100	100	100	0	0	0	0	0	0
12 h	0	1372647	1323417	1402092	1201671	70.2904	67.9297	77.4374	100	29.7096	32.0703	22.5626	22.5626	26.7263	4.90342
	12.5	1236088	1158069	1149123	1179510	64.9942	67.0029	64.9544	79.8835	35.0058	32.9971	35.0456	35.0456	34.5236	1.0178	0.0207437
	25	1066566	1041039	1625817	1412644	78.0889	69.6693	76.3131	83.9846	21.9111	30.3307	23.6869	23.6869	24.9039	3.71344	0.575108
24 h	0	787661	761454	884990	721722	40.3345	39.0847	48.8779	100	59.6655	60.9153	51.1221	51.1221	55.7063	5.31786
	12.5	1030758	803352	1026549	1036383	54.1978	46.4799	58.0258	70.1901	45.8022	53.5201	41.9742	41.9742	45.8177	5.44283	0.0407155
	25	818952	860876	1396359	1258573	59.9598	57.6123	65.5427	74.8247	40.0402	42.3877	34.4573	34.4573	37.8356	4.01696	0.0017233
36 h	0	524466	536577	739140	573601	26.8568	27.542	40.8226	32.2157	73.1432	72.458	59.1774	67.7843	68.1407	6.43253
	12.5	820108	790898	775233	994803	43.1217	45.7593	43.8202	67.3741	56.8783	54.2407	56.1798	32.6259	49.9812	11.6238	0.0340123
	25	841377	816653	1112985	1237116	61.6017	54.6528	52.2416	73.5491	38.3983	45.3472	47.7584	26.4509	39.4887	9.55479	0.00251416
48 h	0	371931	302592	578367	392190	19.0458	15.5318	31.9431	22.027	80.9542	84.4682	68.0569	77.973	77.8631	7.0559
	12.5	729192	669180	890591	900710	38.3413	38.717	50.3408	61.0015	61.6587	61.283	49.6592	38.9985	52.8998	10.8127	0.00829565
	25	708993	1003876	1057551	1179855	51.9091	67.1823	49.6397	70.1448	48.0909	32.8177	50.3603	29.8552	40.281	10.4401	0.000994569
Cell migration of KKU-213B treated with MTA (using scratch assay)
Time (hours)	MTA (µg/mL)	Area				%cell free space				%wound closure				Average	SD	P value
		1	2	3	4	1	2	3	4	1	2	3	4
0 h	0	1579563	1582650	1831500	1712457	100	100	100	100	0	0	0	0	0	0
	12.5	1927014	1703967	1955625	2109645	100	100	100	100	0	0	0	0	0	0
	25	1398627	1659312	1831670	1708131	100	100	100	100	0	0	0	0	0	0
12 h	0	984518	1203936	1223451	1282471	62.3285	76.0709	66.8005	100	37.6715	23.9291	33.1995	33.1995	31.9999	5.77878
	12.5	1355947	1209987	1485573	1590000	70.3652	71.01	75.9641	75.3681	29.6348	28.99	24.0359	24.0359	26.6742	3.05775	0.154395
	25	1221231	1111608	1515155	1373932	87.3164	66.9921	82.7199	80.4348	12.6836	33.0079	17.2801	17.2801	20.0629	8.89784	0.0654234
24 h	0	346637	555490	554748	990389	21.9451	35.0987	30.2893	100	78.0549	64.9013	69.7107	69.7107	70.5944	5.46602
	12.5	1141635	931247	1088306	1134402	59.2437	54.6517	55.65	53.7722	40.7563	45.3483	44.35	44.35	43.7011	2.01886	9.12554e-05
	25	863082	930186	1215678	1276719	61.7092	56.0585	66.3699	74.7436	38.2908	43.9415	33.6301	33.6301	37.3731	4.89918	0.000101919
36 h	0	128589	83359	135312	502501	8.1408	5.26705	7.38804	29.3439	91.8592	94.7329	92.612	70.6561	87.4651	11.2718
	12.5	1051973	922758	1164553	1090972	54.5908	54.1535	59.5489	51.7135	45.4092	45.8465	40.4511	48.2865	44.9983	3.28518	0.00035408
	25	960512	867647	1341021	1287926	68.6754	52.2896	73.213	75.3997	31.3246	47.7104	26.787	24.6003	32.6056	10.4521	0.000380975
48 h	0	21826	22107	111069	88512	1.38177	1.39683	6.06437	5.16871	98.6182	98.6032	93.9356	94.8313	96.4971	2.46784
	12.5	1156176	951457	1071503	1031367	59.9983	55.8378	54.7908	48.8882	40.0017	44.1622	45.2092	51.1118	45.1212	4.58346	1.09641e-06
	25	990979	869829	1328033	1256409	70.8537	52.4211	72.5039	73.5546	29.1463	47.5789	27.4961	26.4454	32.6667	10.0035	1.68697e-05

## Sheet: MigrationInvasion
Cell Migration												Cell Invasion
KKU-213A												KKU-213A
MTA (ug/mL)	Field-1	Field-2	Field-3	Field-4	Field-5	Field-6	Average	SD	P value			MTA (ug/mL)	Field-1	Field-2	Field-3	Field-4	Field-5	Field-6	Average	SD	P value
0	140	132	145	135	140	129	136.833	5.91326				0	100	108	120	100	109	112	108.167	7.60044
12.5	86	80	100	91	82	95	89	7.74597	2.86878e-07			12.5	82	80	63	75	77	70	74.5	7.00714	1.20719e-05
25	71	88	68	69	89	82	77.8333	9.66264	1.63977e-07			25	48	58	60	51	53	65	55.8333	6.30608	1.3916e-07
KKU-213B												KKU-213B
MTA (ug/mL)	Field-1	Field-2	Field-3	Field-4	Field-5	Field-6	Average	SD	P value			MTA (ug/mL)	Field-1	Field-2	Field-3	Field-4	Field-5	Field-6	Average	SD	P value
0	137	149	169	162	146	117	146.667	18.5113				0	117	114	118	100	121	111	113.5	7.44983
12.5	110	82	95	86	88	87	91.3333	10.0731	7.52422e-05			12.5	72	81	71	98	90	79	81.8333	10.496	0.000127539
25	85	90	103	57	87	77	83.1667	15.3677	7.20829e-05			25	63	67	65	62	62	68	64.5	2.58844	3.04211e-08

## Sheet: qPCR MTAP expression
Gene	Sample	Ct1	Ct2	Ct3	∆Ct-1	∆Ct-2	∆Ct-3	2^∆Ct-1	2^∆Ct-2	2^∆Ct-3	AVG	SD	Fold-1	Fold-2	Fold-3	AVG	SD	p value
ACTB	MMNK-1	16.5	16.55	16.73	16.5933
	KKU-213A	16.2	16.16	16	16.12
	KKU-213B	17.14	17.22	17.29	17.2167
MTAP	MMNK-1	22.78	22.97	23.1	-6.19	-6.38	-6.51	0.013697	0.0120068	0.0109722	0.0122253	0.00137545	1.12037	0.982127	0.897498	1	0.112508
	KKU-213A	31.42	31.34	30.18	-15.3	-15.22	-14.06	2.4788e-05	2.62013e-05	5.85488e-05	3.65127e-05	1.90969e-05	0.00202759	0.0021432	0.00478914	0.00298664	0.00156208	0.000105151	***
	KKU-213B	31.36	31.21	30.9	-14.14	-13.99	-13.68	5.53906e-05	6.14597e-05	7.61921e-05	6.43474e-05	1.06972e-05	0.0045308	0.00502724	0.0062323	0.00526345	0.000875	0.000106076	***	0.0923904

## Sheet: qPCR six candidate genes
Gene	Sample	Ct1	Ct2	Ct3	∆Ct-1	∆Ct-2	∆Ct-3	2^∆Ct-1	2^∆Ct-2	2^∆Ct-3	AVG	SD	Fold-1	Fold-2	Fold-3	AVG	SD	p value
ACTB	KKU-213A	15.7	15.78	15.64
	KKU-213A-MTA	14.62	14.47	14.63
ZNF860	KKU-213A	23.44	23.8	23.72	-7.73	-8.09	-8.01	0.00471019	0.00367001	0.00387927	0.00408649	0.000550179	1.15262	0.898084	0.949291	1	0.134634
	KKU-213A-MTA	23.85	23.37	23.6	-9.28	-8.8	-9.03	0.00160858	0.00224355	0.00191293	0.00192169	0.000317578	0.393633	0.549017	0.468111	0.470254	0.0777142	0.00412274	**
KLC1	KKU-213A	25.19	25.4	25.2	-9.48	-9.69	-9.49	0.00140035	0.00121065	0.00139067	0.00133389	0.000106838	1.04982	0.907609	1.04257	1	0.0800947
	KKU-213A-MTA	25.73	25.31	25.16	-11.16	-10.74	-10.59	0.000437024	0.000584706	0.000648772	0.000556834	0.000108591	0.327631	0.438346	0.486376	0.417451	0.0814091	0.000905937	***
GRAMD1C	KKU-213A	24.24	24.11	24.23	-8.53	-8.4	-8.52	0.00270529	0.00296038	0.00272411	0.00279659	0.000142157	0.967352	1.05857	0.974081	1	0.0508322
	KKU-213A-MTA	23.6	23.25	23.43	-9.03	-8.68	-8.86	0.00191293	0.00243815	0.00215216	0.00216774	0.000262954	0.684021	0.871827	0.769564	0.775137	0.0940266	0.0218915	*
MAMSTR	KKU-213A	24.42	24.45	24.53	-8.71	-8.74	-8.82	0.00238797	0.00233883	0.00221266	0.00231315	9.04285e-05	1.03234	1.0111	0.956558	1	0.0390932
	KKU-213A-MTA	24.95	24.83	24.82	-10.38	-10.26	-10.25	0.000750427	0.000815516	0.000821188	0.00079571	3.93186e-05	0.324418	0.352556	0.355008	0.343994	0.0169978	1.17766e-05	***
TANC1	KKU-213A	21.23	21.26	21.32	-5.52	-5.55	-5.61	0.0217929	0.0213444	0.0204749	0.021204	0.000670099	1.02777	1.00662	0.965613	1	0.0316024
	KKU-213A-MTA	22.88	22.87	22.76	-8.31	-8.3	-8.19	0.00315094	0.00317286	0.00342424	0.00324935	0.000151857	0.148601	0.149635	0.16149	0.153242	0.0071617	1.42508e-06	***
TTC13	KKU-213A	24.39	24.36	24.51	-8.68	-8.65	-8.8	0.00243815	0.00248938	0.00224355	0.00239036	0.000129693	1.01999	1.04142	0.938584	1	0.0542566
	KKU-213A-MTA	26.02	25.91	25.96	-11.45	-11.34	-11.39	0.000357443	0.000385762	0.000372622	0.000371942	1.4172e-05	0.149535	0.161383	0.155885	0.155601	0.00592882	1.15297e-05	***
Gene	Sample	Ct1	Ct2	Ct3	∆Ct-1	∆Ct-2	∆Ct-3	2^∆Ct-1	2^∆Ct-2	2^∆Ct-3	AVG	SD	Fold-1	Fold-2	Fold-3	AVG	SD	p value
ACTB	KKU-213B	15.79	15.57	15.82
	KKU-213B-MTA	15.75	15.62	15.53
ZNF860	KKU-213B	26.16	26.15	26.03	-10.43	-10.42	-10.3	0.000724865	0.000729907	0.000793215	0.000749329	3.80901e-05	0.967352	0.974081	1.05857	1	0.0508322
	KKU-213B-MTA	25.9	25.94	25.88	-10.27	-10.31	-10.25	0.000809882	0.000787736	0.000821188	0.000806269	1.70162e-05	1.08081	1.05126	1.0959	1.07599	0.0227085	0.0773231
KLC1	KKU-213B	24.18	24.24	24.36	-8.45	-8.51	-8.63	0.00285954	0.00274306	0.00252413	0.00270891	0.000170295	1.05561	1.01261	0.931787	1	0.0628649
	KKU-213B-MTA	25.84	25.66	25.82	-10.21	-10.03	-10.19	0.000844275	0.000956465	0.00085606	0.0008856	6.16533e-05	0.311666	0.353081	0.316017	0.326921	0.0227594	6.35032e-05	***
GRAMD1C	KKU-213B	24.19	24.37	24.18	-8.46	-8.64	-8.45	0.00283979	0.00250669	0.00285954	0.00273534	0.000198263	1.03818	0.916409	1.04541	1	0.0724819
	KKU-213B-MTA	25.82	25.6	25.95	-10.19	-9.97	-10.32	0.00085606	0.000997082	0.000782295	0.000878479	0.000109135	0.312963	0.364518	0.285995	0.321159	0.039898	0.000142378	***
MAMSTR	KKU-213B	25.27	25.26	25.18	-9.54	-9.53	-9.45	0.0013433	0.00135265	0.00142977	0.00137524	4.7456e-05	0.976777	0.983571	1.03965	1	0.0345074
	KKU-213B-MTA	27.11	27.09	27	-11.48	-11.46	-11.37	0.000350087	0.000354974	0.000377823	0.000360961	1.48061e-05	0.254564	0.258118	0.274733	0.262472	0.0107662	3.8266e-06	***
TANC1	KKU-213B	24.91	24.99	25.11	-9.18	-9.26	-9.38	0.00172403	0.00163103	0.00150085	0.00161864	0.000112102	1.06511	1.00766	0.927233	1	0.0692571
	KKU-213B-MTA	25.56	25.62	25.59	-9.93	-9.99	-9.96	0.00102511	0.000983355	0.00100402	0.00100416	2.08798e-05	0.633319	0.60752	0.620285	0.620375	0.0128996	0.000733571	***
TTC13	KKU-213B	23.69	23.72	23.82	-7.96	-7.99	-8.09	0.00401607	0.00393342	0.00367001	0.00387317	0.000180726	1.0369	1.01556	0.947548	1	0.0466611
	KKU-213B-MTA	25.4	25.98	25.88	-9.77	-10.35	-10.25	0.00114535	0.000766195	0.000821188	0.00091091	0.000204882	0.295713	0.197821	0.21202	0.235185	0.0528977	4.73346e-05	***
							ZNF860
							KLC1
							GRAMD1C
							MAMSTR
							TANC1
							TTC13
KKU-213A	gene	Ct 1	Ct 2	Ct 3	avg Ct
Control	ACTB	15.7	15.78	15.64	15.7067
25	ACTB	14.62	14.47	14.63	14.5733
Cell line	gene	Ct 1	Ct 2	Ct 3	avg Ct
Control	ACTB	20.71	20.75	19.74	20.4
50	ACTB	19.76	18.78	18.12	18.8867
≈		Ct 1	Ct 2	Ct 3	∆Ct1	∆Ct2	∆Ct3	∆Ct avr	2∆Ct1	2∆Ct2	2∆Ct3	AVG	∆∆Ct2	2∆∆Ct2	Fold1	Fold2	Fold3	AVG	SEM	p-value
ZNF860	KKU-213A	23.44	23.8	23.72	-7.73	-8.09	-8.01	-7.94333	0.00469932	0.00366154	0.00387031	0.00407706			1.14617	0.893059	0.943979	0.994404	0.13388
	KKU-213A-MTA	23.85	23.37	23.6	-9.28	-8.8	-9.03	-9.03667	0.0016123	0.00224874	0.00191736	0.00192613	-1.09333	0.468677	0.393243	0.548473	0.467648	0.469788	0.0776373	0.00420302
KLC1	KKU-213A	25.19	25.4	25.2	-4.79	-5	-4.8	-4.86333	0.0361465	0.03125	0.0358968	0.0344311			1.20488	1.04167	1.19656	1.1477	0.091925
	KKU-213A-MTA	25.73	25.31	25.16	-5.33	-4.91	-4.76	-5	0.00870866	0.0116516	0.0129282	0.0110961	-0.136667	0.909618	0.290289	0.388385	0.43094	0.369871	0.0721304	0.00420302
GRAMD1C	KKU-213A	24.24	24.11	24.23	-3.84	-3.71	-3.83	-3.79333	0.0698304	0.076415	0.0703162	0.0721872			0.997578	1.09164	1.00452	1.03125	0.0524205
	KKU-213A-MTA	23.6	23.25	23.43	-3.2	-2.85	-3.03	-3.02667	0.0381193	0.0485854	0.0428865	0.0431971	0.766667	1.70133	0.544562	0.694077	0.612664	0.617101	0.0748563	0.00420302
MAMSTR	KKU-213A	24.42	24.45	24.53	-8.71	-8.74	-8.82	-8.75667	0.00238246	0.00233343	0.00220756	0.00230781			1.19123	1.16671	1.10378	1.15391	0.0451099
	KKU-213A-MTA	24.95	24.83	24.82	-10.38	-10.26	-10.25	-10.2967	0.000752163	0.000817402	0.000823087	0.000797551	-1.54	0.343885	0.376082	0.408701	0.411544	0.398775	0.0197048	0.00420302
TANC1	KKU-213A	21.23	21.26	21.32	-5.52	-5.55	-5.61	-5.56	0.0217426	0.0212951	0.0204276	0.0211551			1.03536	1.01405	0.972745	1.00739	0.0318358
	KKU-213A-MTA	22.88	22.87	22.76	-8.31	-8.3	-8.19	-8.26667	0.00315823	0.0031802	0.00343216	0.00325687	-2.70667	0.153184	0.150392	0.151438	0.163436	0.155089	0.00724802	0.00420302
TTC13	KKU-213A	24.39	24.36	24.51	-3.99	-3.96	-4.11	-4.02	0.0629347	0.0642571	0.0579118	0.0617012			1.01508	1.03641	0.934061	0.995181	0.0539951
	KKU-213A-MTA	26.02	25.91	25.96	-5.62	-5.51	-5.56	-5.56333	0.00712283	0.00768716	0.00742531	0.00741177	-1.54333	0.343092	0.114884	0.123986	0.119763	0.119545	0.00455497	0.00420302
